# Supplementary material for: Identification, Molecular Characterization, and Biology of a Novel Quadrivirus Infecting the Plant Fungus Allocryptovalsa sichuanensis
Source: Viruses. 2025 Feb 17;17(2):275. doi: 10.3390/v17020275 (PMC11860902; doi:10.3390/v17020275)
Supplement: Supplementary file 1 [file viruses-17-00275-s001.zip]

Archive with 2 entries (2 files):
- Supplemental Table S1. List of primers used in this study.xlsx
- Supplemental Table S2. Results of BLASTp search with AsQV1 genomic segments..xlsx
