# Supplementary material for: Identification, Molecular Characterization, and Biology of a Novel Quadrivirus Infecting the Plant Fungus Allocryptovalsa sichuanensis
Source: Viruses. 2025 Feb 17;17(2):275. doi: 10.3390/v17020275 (PMC11860902; doi:10.3390/v17020275)
Supplement: Supplementary file 1 [file viruses-17-00275-s001.zip › Supplemental Table S1. List of primers used in this study.xlsx]

## Sheet: Sheet1
Target	Primer	Sequence (5’ to 3’)	Target fragments (bp)
ITS	ITS-4	TCCTCCGCTTATTGATATGC	White et al. (1990)
	ITS-5	GGAAGTAAAAGTCGTAACAAGG
SSU	NS1	GTAGTCATATGCTTGTCTC	White et al. (1990)
	NS4	CTTCCGTCAATTCCTTTAAG
rpb2	fRPB2-5f	GGGGWGAYCAGAAGAAGGC	Liu et al. (1999)
	fRPB2-7cR	CCCATRGCTTGYTTRCCCAT
tub2	T1	AACATGCGTGAGATTGTAAGT	O’Donnell and Cigelnik (1997)
	T22	TCTGGATGTTGTTGGGAATCC
tef1	EF1-983F	GCYCCYGGHCAYCGTGAYTTYAT	Rehner and Samuels (1994)
	EF1-2218R	ATGACACCRACRGCRACRGTYTG
P1	F1	CGGAGTAGTAAGTGGCTTCCAG	Specific primers for detection
	R1	CGCTTCCCTAAACAGTGACG
P2	F1	GCTTTGATGTCTCTCCTGGA
	R1	TTAGGTAGTAAGTGCTGAACCG
P3	F1	CACAAACAGAGCATTGGTTACC
	R1	TCCTAAACACGGCGTAGACG
P4	F1	GAGTAGCAACATCTATCGGTCA
	R1	ATCTTCTTCCCAATCCCG
P1	F2	TACACAGGCAAGACGGAG	primers for amplification of the central sequences
	R2	GAGTCACCAGTCCCAGTAATG
P2	F2	GGAGAGCAGGTCAAAGGTCT
	R2	CATCGCTATGAGCCACACTA
P3	F2	TGTATTCTACGCTACTCCACG
	R2	CTTCTGTCTTGGTATCAGCCT
P4	F2	AGACAGAGGAACTCAAGGGT
	R2	TTGTGCCCAGGGATGTAT
P1-GSP	R1	GCTGTAGCCTCGTTGAAGTCATAGTTCC	Nested primers for BdOLV2 terminal sequences amplification
	R2	CCTGAGGGTCATCAAAGTCTGGAA
	F1	GTGATTGACCCGAAGGTGCTGTAT
	F2	GGTGAGGGAAGACCTTGGCAATAGAA
P2-GSP	R1	CTGCGTCATACTCAAGTGCGATTG
	R2	CATCTCAGTCACGGCAGCAGTCT
	F1	GGTGAAGCGAACGATGGAGCAAA
	F2	CGGTGCGAACAAAGGGTATTCTC
P3-GSP	R1	CGACTGAACCGAGTATGAGCAAGG
	R2	AGGTAAGGCAGCATTGGCAAGGC
	F1	GCGGGAACTCCAGGCATAAGGAC
	F2	GGCATAGTCGCAAGATGGATGACA
P4-GSP	R1	GCTGGAGAGAAGGAAGCCATCAC
	R2	GCCGAGTGTTGACAAGAAGGCAC
	F1	GAACACCCAGGTAATCAGCGTGG
	F2	GCACAACGAAAGCACCGATACTG
