# Supplementary material for: Identification, Molecular Characterization, and Biology of a Novel Quadrivirus Infecting the Plant Fungus Allocryptovalsa sichuanensis
Source: Viruses. 2025 Feb 17;17(2):275. doi: 10.3390/v17020275 (PMC11860902; doi:10.3390/v17020275)
Supplement: Supplementary file 1 [file viruses-17-00275-s001.zip › Supplemental Table S2. Results of BLASTp search with AsQV1 genomic segments..xlsx]

## Sheet: Sheet1
AsQV1 protein	Aligned protein	GenBank accession no.	Virus	Query cover (%)	Identity (%)	E value
P1	uncharacterised protein	VCV25421.1	Leptosphaeria biglobosa quadrivirus 1	96	29.15	0
	hypothetical protein	QBA69890.1	Botrytis cinerea RNA virus 2	95	26.07	2e-115
	hypothetical protein	QJQ28891.1	Botrytis cinerea mycovirus 4	96	25.48	2e-113
	uncharacterised protein	BEQ09748.1	Cordyceps militaris quadrivirus 1	65	28.58	2e-90
	hypothetical protein	ADO60923.1	Grapevine associated totivirus-1	49	29.37	2e-89
P2	putative capsid protein	VCV25422.1	Leptosphaeria biglobosa quadrivirus 1	99	40.03	0
	structural protein	QJQ28882.1	Botrytis cinerea mycovirus 4	98	28.8	2e-172
	putative capsid protein	WUG53726.1	Cordyceps militaris quadrivirus 2	100	26.39	1e-125
	coat protein	BEQ09751.1	Cordyceps militaris quadrivirus 1	100	26.09	2e-121
	putative capsid protein	UED37375.1	Thelonectria quadrivirus 1	100	26.31	5e-113
P3	RNA-dependent RNA polymerase	VCV25423.1	Leptosphaeria biglobosa quadrivirus 1	99	50.89	0
	putative RNA-dependent RNA polymerase 1	CAJ29958.1	Amasya cherry disease-associated mycovirus	96	46.23	0
	RNA-dependent RNA polymerase	QJQ28890.1	Botrytis cinerea mycovirus 4	100	46.76	0
	RNA-dependent RNA polymerase	QBA69891.1	Botrytis cinerea RNA virus 2	100	46.43	0
	RNA-dependent RNA polymerase 2	CAJ29959.1	Amasya cherry disease-associated mycovirus	94	44.47	0
P4	putative capsid protein	VCV25424.1	Leptosphaeria biglobosa quadrivirus 1	86	39.14	0
	hypothetical protein	QBA69892.1	Botrytis cinerea RNA virus 2	91	29.6	1e-124
	hypothetical protein	QJQ28881.1	Botrytis cinerea mycovirus 4	89	29.86	2e-124
	putative capsid protein	BEQ09750.1	Cordyceps militaris quadrivirus 1	86	28.76	9e-114
	putative capsid protein P2	WUG53727.1	Cordyceps militaris quadrivirus 2	83	28.26	1e-106
